# Supplementary material for: Resting state network mapping in individuals using deep learning
Source: Front Neurol. 2023 Jan 12;13:1055437. doi: 10.3389/fneur.2022.1055437 (PMC9878609; doi:10.3389/fneur.2022.1055437)
Supplement: Supplementary file 2 [file Data_Sheet_2.zip]

Archive with 184 entries (182 files):
- functional_maps/prob-4dfp/
- functional_maps/prob-4dfp/.DS_Store
- functional_maps/prob-4dfp/sub-all_ses-all_proc-aud-mean-t88.4dfp.hdr
- functional_maps/prob-4dfp/sub-all_ses-all_proc-aud-mean-t88.4dfp.ifh
- functional_maps/prob-4dfp/sub-all_ses-all_proc-aud-mean-t88.4dfp.img
- functional_maps/prob-4dfp/sub-all_ses-all_proc-aud-mean-t88.4dfp.img.rec
- functional_maps/prob-4dfp/sub-all_ses-all_proc-aud-std-t88.4dfp.hdr
- functional_maps/prob-4dfp/sub-all_ses-all_proc-aud-std-t88.4dfp.ifh
- functional_maps/prob-4dfp/sub-all_ses-all_proc-aud-std-t88.4dfp.img
- functional_maps/prob-4dfp/sub-all_ses-all_proc-aud-std-t88.4dfp.img.rec
- functional_maps/prob-4dfp/sub-all_ses-all_proc-bga-mean-t88.4dfp.hdr
- functional_maps/prob-4dfp/sub-all_ses-all_proc-bga-mean-t88.4dfp.ifh
- functional_maps/prob-4dfp/sub-all_ses-all_proc-bga-mean-t88.4dfp.img
- functional_maps/prob-4dfp/sub-all_ses-all_proc-bga-mean-t88.4dfp.img.rec
- functional_maps/prob-4dfp/sub-all_ses-all_proc-bga-std-t88.4dfp.hdr
- functional_maps/prob-4dfp/sub-all_ses-all_proc-bga-std-t88.4dfp.ifh
- functional_maps/prob-4dfp/sub-all_ses-all_proc-bga-std-t88.4dfp.img
- functional_maps/prob-4dfp/sub-all_ses-all_proc-bga-std-t88.4dfp.img.rec
- functional_maps/prob-4dfp/sub-all_ses-all_proc-con-mean-t88.4dfp.hdr
- functional_maps/prob-4dfp/sub-all_ses-all_proc-con-mean-t88.4dfp.ifh
- functional_maps/prob-4dfp/sub-all_ses-all_proc-con-mean-t88.4dfp.img
- functional_maps/prob-4dfp/sub-all_ses-all_proc-con-mean-t88.4dfp.img.rec
- functional_maps/prob-4dfp/sub-all_ses-all_proc-con-std-t88.4dfp.hdr
- functional_maps/prob-4dfp/sub-all_ses-all_proc-con-std-t88.4dfp.ifh
- functional_maps/prob-4dfp/sub-all_ses-all_proc-con-std-t88.4dfp.img
- functional_maps/prob-4dfp/sub-all_ses-all_proc-con-std-t88.4dfp.img.rec
- functional_maps/prob-4dfp/sub-all_ses-all_proc-dan-mean-t88.4dfp.hdr
- functional_maps/prob-4dfp/sub-all_ses-all_proc-dan-mean-t88.4dfp.ifh
- functional_maps/prob-4dfp/sub-all_ses-all_proc-dan-mean-t88.4dfp.img
- functional_maps/prob-4dfp/sub-all_ses-all_proc-dan-mean-t88.4dfp.img.rec
- functional_maps/prob-4dfp/sub-all_ses-all_proc-dan-std-t88.4dfp.hdr
- functional_maps/prob-4dfp/sub-all_ses-all_proc-dan-std-t88.4dfp.ifh
- functional_maps/prob-4dfp/sub-all_ses-all_proc-dan-std-t88.4dfp.img
- functional_maps/prob-4dfp/sub-all_ses-all_proc-dan-std-t88.4dfp.img.rec
- functional_maps/prob-4dfp/sub-all_ses-all_proc-dmn-mean-t88.4dfp.hdr
- functional_maps/prob-4dfp/sub-all_ses-all_proc-dmn-mean-t88.4dfp.ifh
- functional_maps/prob-4dfp/sub-all_ses-all_proc-dmn-mean-t88.4dfp.img
- functional_maps/prob-4dfp/sub-all_ses-all_proc-dmn-mean-t88.4dfp.img.rec
- functional_maps/prob-4dfp/sub-all_ses-all_proc-dmn-std-t88.4dfp.hdr
- functional_maps/prob-4dfp/sub-all_ses-all_proc-dmn-std-t88.4dfp.ifh
- functional_maps/prob-4dfp/sub-all_ses-all_proc-dmn-std-t88.4dfp.img
- functional_maps/prob-4dfp/sub-all_ses-all_proc-dmn-std-t88.4dfp.img.rec
- functional_maps/prob-4dfp/sub-all_ses-all_proc-fpn-mean-t88.4dfp.hdr
- functional_maps/prob-4dfp/sub-all_ses-all_proc-fpn-mean-t88.4dfp.ifh
- functional_maps/prob-4dfp/sub-all_ses-all_proc-fpn-mean-t88.4dfp.img
- functional_maps/prob-4dfp/sub-all_ses-all_proc-fpn-mean-t88.4dfp.img.rec
- functional_maps/prob-4dfp/sub-all_ses-all_proc-fpn-std-t88.4dfp.hdr
- functional_maps/prob-4dfp/sub-all_ses-all_proc-fpn-std-t88.4dfp.ifh
- functional_maps/prob-4dfp/sub-all_ses-all_proc-fpn-std-t88.4dfp.img
- functional_maps/prob-4dfp/sub-all_ses-all_proc-fpn-std-t88.4dfp.img.rec
- functional_maps/prob-4dfp/sub-all_ses-all_proc-mtl-mean-t88.4dfp.hdr
- functional_maps/prob-4dfp/sub-all_ses-all_proc-mtl-mean-t88.4dfp.ifh
- functional_maps/prob-4dfp/sub-all_ses-all_proc-mtl-mean-t88.4dfp.img
- functional_maps/prob-4dfp/sub-all_ses-all_proc-mtl-mean-t88.4dfp.img.rec
- functional_maps/prob-4dfp/sub-all_ses-all_proc-mtl-std-t88.4dfp.hdr
- functional_maps/prob-4dfp/sub-all_ses-all_proc-mtl-std-t88.4dfp.ifh
- functional_maps/prob-4dfp/sub-all_ses-all_proc-mtl-std-t88.4dfp.img
- functional_maps/prob-4dfp/sub-all_ses-all_proc-mtl-std-t88.4dfp.img.rec
- functional_maps/prob-4dfp/sub-all_ses-all_proc-pmn-mean-t88.4dfp.hdr
- functional_maps/prob-4dfp/sub-all_ses-all_proc-pmn-mean-t88.4dfp.ifh
- functional_maps/prob-4dfp/sub-all_ses-all_proc-pmn-mean-t88.4dfp.img
- functional_maps/prob-4dfp/sub-all_ses-all_proc-pmn-mean-t88.4dfp.img.rec
- functional_maps/prob-4dfp/sub-all_ses-all_proc-pmn-std-t88.4dfp.hdr
- functional_maps/prob-4dfp/sub-all_ses-all_proc-pmn-std-t88.4dfp.ifh
- functional_maps/prob-4dfp/sub-all_ses-all_proc-pmn-std-t88.4dfp.img
- functional_maps/prob-4dfp/sub-all_ses-all_proc-pmn-std-t88.4dfp.img.rec
- functional_maps/prob-4dfp/sub-all_ses-all_proc-rew-mean-t88.4dfp.hdr
- functional_maps/prob-4dfp/sub-all_ses-all_proc-rew-mean-t88.4dfp.ifh
- functional_maps/prob-4dfp/sub-all_ses-all_proc-rew-mean-t88.4dfp.img
- functional_maps/prob-4dfp/sub-all_ses-all_proc-rew-mean-t88.4dfp.img.rec
- functional_maps/prob-4dfp/sub-all_ses-all_proc-rew-std-t88.4dfp.hdr
- functional_maps/prob-4dfp/sub-all_ses-all_proc-rew-std-t88.4dfp.ifh
- functional_maps/prob-4dfp/sub-all_ses-all_proc-rew-std-t88.4dfp.img
- functional_maps/prob-4dfp/sub-all_ses-all_proc-rew-std-t88.4dfp.img.rec
- functional_maps/prob-4dfp/sub-all_ses-all_proc-sal-mean-t88.4dfp.hdr
- functional_maps/prob-4dfp/sub-all_ses-all_proc-sal-mean-t88.4dfp.ifh
- functional_maps/prob-4dfp/sub-all_ses-all_proc-sal-mean-t88.4dfp.img
- functional_maps/prob-4dfp/sub-all_ses-all_proc-sal-mean-t88.4dfp.img.rec
- functional_maps/prob-4dfp/sub-all_ses-all_proc-sal-std-t88.4dfp.hdr
- functional_maps/prob-4dfp/sub-all_ses-all_proc-sal-std-t88.4dfp.ifh
- functional_maps/prob-4dfp/sub-all_ses-all_proc-sal-std-t88.4dfp.img
- functional_maps/prob-4dfp/sub-all_ses-all_proc-sal-std-t88.4dfp.img.rec
- functional_maps/prob-4dfp/sub-all_ses-all_proc-smd-mean-t88.4dfp.hdr
- functional_maps/prob-4dfp/sub-all_ses-all_proc-smd-mean-t88.4dfp.ifh
- functional_maps/prob-4dfp/sub-all_ses-all_proc-smd-mean-t88.4dfp.img
- functional_maps/prob-4dfp/sub-all_ses-all_proc-smd-mean-t88.4dfp.img.rec
- functional_maps/prob-4dfp/sub-all_ses-all_proc-smd-std-t88.4dfp.hdr
- functional_maps/prob-4dfp/sub-all_ses-all_proc-smd-std-t88.4dfp.ifh
- functional_maps/prob-4dfp/sub-all_ses-all_proc-smd-std-t88.4dfp.img
- functional_maps/prob-4dfp/sub-all_ses-all_proc-smd-std-t88.4dfp.img.rec
- functional_maps/prob-4dfp/sub-all_ses-all_proc-smi-mean-t88.4dfp.hdr
- functional_maps/prob-4dfp/sub-all_ses-all_proc-smi-mean-t88.4dfp.ifh
- functional_maps/prob-4dfp/sub-all_ses-all_proc-smi-mean-t88.4dfp.img
- functional_maps/prob-4dfp/sub-all_ses-all_proc-smi-mean-t88.4dfp.img.rec
- functional_maps/prob-4dfp/sub-all_ses-all_proc-smi-std-t88.4dfp.hdr
- functional_maps/prob-4dfp/sub-all_ses-all_proc-smi-std-t88.4dfp.ifh
- functional_maps/prob-4dfp/sub-all_ses-all_proc-smi-std-t88.4dfp.img
- functional_maps/prob-4dfp/sub-all_ses-all_proc-smi-std-t88.4dfp.img.rec
- functional_maps/prob-4dfp/sub-all_ses-all_proc-tha-mean-t88.4dfp.hdr
- functional_maps/prob-4dfp/sub-all_ses-all_proc-tha-mean-t88.4dfp.ifh
- functional_maps/prob-4dfp/sub-all_ses-all_proc-tha-mean-t88.4dfp.img
- functional_maps/prob-4dfp/sub-all_ses-all_proc-tha-mean-t88.4dfp.img.rec
- functional_maps/prob-4dfp/sub-all_ses-all_proc-tha-std-t88.4dfp.hdr
- functional_maps/prob-4dfp/sub-all_ses-all_proc-tha-std-t88.4dfp.ifh
- functional_maps/prob-4dfp/sub-all_ses-all_proc-tha-std-t88.4dfp.img
- functional_maps/prob-4dfp/sub-all_ses-all_proc-tha-std-t88.4dfp.img.rec
- functional_maps/prob-4dfp/sub-all_ses-all_proc-van-mean-t88.4dfp.hdr
- functional_maps/prob-4dfp/sub-all_ses-all_proc-van-mean-t88.4dfp.ifh
- functional_maps/prob-4dfp/sub-all_ses-all_proc-van-mean-t88.4dfp.img
- functional_maps/prob-4dfp/sub-all_ses-all_proc-van-mean-t88.4dfp.img.rec
- functional_maps/prob-4dfp/sub-all_ses-all_proc-van-std-t88.4dfp.hdr
- functional_maps/prob-4dfp/sub-all_ses-all_proc-van-std-t88.4dfp.ifh
- functional_maps/prob-4dfp/sub-all_ses-all_proc-van-std-t88.4dfp.img
- functional_maps/prob-4dfp/sub-all_ses-all_proc-van-std-t88.4dfp.img.rec
- functional_maps/prob-4dfp/sub-all_ses-all_proc-vis-mean-t88.4dfp.hdr
- functional_maps/prob-4dfp/sub-all_ses-all_proc-vis-mean-t88.4dfp.ifh
- functional_maps/prob-4dfp/sub-all_ses-all_proc-vis-mean-t88.4dfp.img
- functional_maps/prob-4dfp/sub-all_ses-all_proc-vis-mean-t88.4dfp.img.rec
- functional_maps/prob-4dfp/sub-all_ses-all_proc-vis-std-t88.4dfp.hdr
- functional_maps/prob-4dfp/sub-all_ses-all_proc-vis-std-t88.4dfp.ifh
- functional_maps/prob-4dfp/sub-all_ses-all_proc-vis-std-t88.4dfp.img
- functional_maps/prob-4dfp/sub-all_ses-all_proc-vis-std-t88.4dfp.img.rec
- functional_maps/prob-Talairach/
- functional_maps/prob-Talairach/.DS_Store
- functional_maps/prob-Talairach/sub-all_ses-all_proc-aud-mean-t88.json
- functional_maps/prob-Talairach/sub-all_ses-all_proc-aud-mean-t88.nii.gz
- functional_maps/prob-Talairach/sub-all_ses-all_proc-aud-std-t88.json
- functional_maps/prob-Talairach/sub-all_ses-all_proc-aud-std-t88.nii.gz
- functional_maps/prob-Talairach/sub-all_ses-all_proc-bga-mean-t88.json
- functional_maps/prob-Talairach/sub-all_ses-all_proc-bga-mean-t88.nii.gz
- functional_maps/prob-Talairach/sub-all_ses-all_proc-bga-std-t88.json
- functional_maps/prob-Talairach/sub-all_ses-all_proc-bga-std-t88.nii.gz
- functional_maps/prob-Talairach/sub-all_ses-all_proc-con-mean-t88.json
- functional_maps/prob-Talairach/sub-all_ses-all_proc-con-mean-t88.nii.gz
- functional_maps/prob-Talairach/sub-all_ses-all_proc-con-std-t88.json
- functional_maps/prob-Talairach/sub-all_ses-all_proc-con-std-t88.nii.gz
- functional_maps/prob-Talairach/sub-all_ses-all_proc-dan-mean-t88.json
- functional_maps/prob-Talairach/sub-all_ses-all_proc-dan-mean-t88.nii.gz
- functional_maps/prob-Talairach/sub-all_ses-all_proc-dan-std-t88.json
- functional_maps/prob-Talairach/sub-all_ses-all_proc-dan-std-t88.nii.gz
- functional_maps/prob-Talairach/sub-all_ses-all_proc-dmn-mean-t88.json
- functional_maps/prob-Talairach/sub-all_ses-all_proc-dmn-mean-t88.nii.gz
- functional_maps/prob-Talairach/sub-all_ses-all_proc-dmn-std-t88.json
- functional_maps/prob-Talairach/sub-all_ses-all_proc-dmn-std-t88.nii.gz
- functional_maps/prob-Talairach/sub-all_ses-all_proc-fpn-mean-t88.json
- functional_maps/prob-Talairach/sub-all_ses-all_proc-fpn-mean-t88.nii.gz
- functional_maps/prob-Talairach/sub-all_ses-all_proc-fpn-std-t88.json
- functional_maps/prob-Talairach/sub-all_ses-all_proc-fpn-std-t88.nii.gz
- functional_maps/prob-Talairach/sub-all_ses-all_proc-mtl-mean-t88.json
- functional_maps/prob-Talairach/sub-all_ses-all_proc-mtl-mean-t88.nii.gz
- functional_maps/prob-Talairach/sub-all_ses-all_proc-mtl-std-t88.json
- functional_maps/prob-Talairach/sub-all_ses-all_proc-mtl-std-t88.nii.gz
- functional_maps/prob-Talairach/sub-all_ses-all_proc-pmn-mean-t88.json
- functional_maps/prob-Talairach/sub-all_ses-all_proc-pmn-mean-t88.nii.gz
- functional_maps/prob-Talairach/sub-all_ses-all_proc-pmn-std-t88.json
- functional_maps/prob-Talairach/sub-all_ses-all_proc-pmn-std-t88.nii.gz
- functional_maps/prob-Talairach/sub-all_ses-all_proc-rew-mean-t88.json
- functional_maps/prob-Talairach/sub-all_ses-all_proc-rew-mean-t88.nii.gz
- functional_maps/prob-Talairach/sub-all_ses-all_proc-rew-std-t88.json
- functional_maps/prob-Talairach/sub-all_ses-all_proc-rew-std-t88.nii.gz
- functional_maps/prob-Talairach/sub-all_ses-all_proc-sal-mean-t88.json
- functional_maps/prob-Talairach/sub-all_ses-all_proc-sal-mean-t88.nii.gz
- functional_maps/prob-Talairach/sub-all_ses-all_proc-sal-std-t88.json
- functional_maps/prob-Talairach/sub-all_ses-all_proc-sal-std-t88.nii.gz
- functional_maps/prob-Talairach/sub-all_ses-all_proc-smd-mean-t88.json
- functional_maps/prob-Talairach/sub-all_ses-all_proc-smd-mean-t88.nii.gz
- functional_maps/prob-Talairach/sub-all_ses-all_proc-smd-std-t88.json
- functional_maps/prob-Talairach/sub-all_ses-all_proc-smd-std-t88.nii.gz
- functional_maps/prob-Talairach/sub-all_ses-all_proc-smi-mean-t88.json
- functional_maps/prob-Talairach/sub-all_ses-all_proc-smi-mean-t88.nii.gz
- functional_maps/prob-Talairach/sub-all_ses-all_proc-smi-std-t88.json
- functional_maps/prob-Talairach/sub-all_ses-all_proc-smi-std-t88.nii.gz
- functional_maps/prob-Talairach/sub-all_ses-all_proc-tha-mean-t88.json
- functional_maps/prob-Talairach/sub-all_ses-all_proc-tha-mean-t88.nii.gz
- functional_maps/prob-Talairach/sub-all_ses-all_proc-tha-std-t88.json
- functional_maps/prob-Talairach/sub-all_ses-all_proc-tha-std-t88.nii.gz
- functional_maps/prob-Talairach/sub-all_ses-all_proc-van-mean-t88.json
- functional_maps/prob-Talairach/sub-all_ses-all_proc-van-mean-t88.nii.gz
- functional_maps/prob-Talairach/sub-all_ses-all_proc-van-std-t88.json
- functional_maps/prob-Talairach/sub-all_ses-all_proc-van-std-t88.nii.gz
- functional_maps/prob-Talairach/sub-all_ses-all_proc-vis-mean-t88.json
- functional_maps/prob-Talairach/sub-all_ses-all_proc-vis-mean-t88.nii.gz
- functional_maps/prob-Talairach/sub-all_ses-all_proc-vis-std-t88.json
- functional_maps/prob-Talairach/sub-all_ses-all_proc-vis-std-t88.nii.gz
