# Supplementary material for: Resting state network mapping in individuals using deep learning
Source: Front Neurol. 2023 Jan 12;13:1055437. doi: 10.3389/fneur.2022.1055437 (PMC9878609; doi:10.3389/fneur.2022.1055437)
Supplement: Supplementary file 2 [file Data_Sheet_2.zip › functional_maps/prob-4dfp/sub-all_ses-all_proc-sal-std-t88.4dfp.ifh]

INTERFILE	:=
version of keys	:= 3.3
number format	:= float
conversion program	:= mlfourd.FourdfpTool
name of data file	:= sub-all_ses-all_proc-sal-std-t88
number of bytes per pixel	:= 4
imagedata byte order	:= littleendian
orientation	:= 2
number of dimensions	:= 4
matrix size [1]	:= 48
matrix size [2]	:= 64
matrix size [3]	:= 48
matrix size [4]	:= 1
scaling factor (mm/pixel) [1]	:= 3.000000
scaling factor (mm/pixel) [2]	:= 3.000000
scaling factor (mm/pixel) [3]	:= 3.000000
