# Supplementary material for: Resting state network mapping in individuals using deep learning
Source: Front Neurol. 2023 Jan 12;13:1055437. doi: 10.3389/fneur.2022.1055437 (PMC9878609; doi:10.3389/fneur.2022.1055437)
Supplement: Supplementary file 2 [file Data_Sheet_2.zip › functional_maps/prob-4dfp/sub-all_ses-all_proc-tha-mean-t88.4dfp.img.rec]

rec all_networks_mean.4dfp.img Mon Jan 02 19:27:55 2023 jjlee@precuneal.lan.dhcp.wustl.edu Darwin 22.2.0 x86_64
AbstractLogger.setFileprefix_('sub-all_ses-all_proc-tha-mean-t88')
rec all_networks_mean.4dfp.img Mon Jan 02 19:27:55 2023 jjlee@precuneal.lan.dhcp.wustl.edu Darwin 22.2.0 x86_64
AbstractLogger.setFilepath_('/Users/jjlee/Tmp/final_maps_for_paper')
rec all_networks_mean.4dfp.img Mon Jan 02 19:27:55 2023 jjlee@precuneal.lan.dhcp.wustl.edu Darwin 22.2.0 x86_64
mlfourdfp.ImgRecLogger.ctor fqfilename->/Users/jjlee/Tmp/final_maps_for_paper/all_networks_mean.4dfp.img.rec
rec 711-2B_333.4dfp.img Mon Jan 02 14:50:18 2023 jjlee@precuneal.lan Darwin 22.2.0 x86_64
AbstractLogger.setFileprefix_('all_networks_mean')
rec 711-2B_333.4dfp.img Mon Jan 02 14:50:18 2023 jjlee@precuneal.lan Darwin 22.2.0 x86_64
AbstractLogger.setFilepath_('/Users/jjlee/Tmp/final_maps_for_paper')
rec 711-2B_333.4dfp.img Mon Jan 02 14:50:18 2023 jjlee@precuneal.lan Darwin 22.2.0 x86_64
mlfourdfp.ImgRecLogger.ctor fqfilename->/Users/jjlee/Local/atlas/711-2B_333.4dfp.img.rec
rec 711-2B_333.4dfp.img  Tue Mar  5 15:27:59 2013  avi@petsun43 SunOS 5.8 sun4u
t4imgs_4dfp 711-2B.lst 711-2B_333 -O333 
$Id: t4imgs_4dfp.c,v 1.36 2011/04/09 00:19:16 avi Exp $
bigendian
resampling by 3D linear interpolation
sub
p2498mri/424-2   t4=424-2_to_711-2B_t4
p2503mri/427-2   t4=427-2_to_711-2B_t4
p2504mri/711-2   t4=711-2_to_711-2B_t4
p2514mri/345-2   t4=345-2_to_711-2B_t4
p2518mri/425-3   t4=425-3_to_711-2B_t4
p2520mri/428-2   t4=428-2_to_711-2B_t4
p2523mri/426-2   t4=426-2_to_711-2B_t4
p2525mri/va273-2 t4=va273-2_to_711-2B_t4
p2526mri/647-2   t4=647-2_to_711-2B_t4
p2537mri/va319-2 t4=va319-2_to_711-2B_t4
p2539mri/693-2   t4=693-2_to_711-2B_t4
p2550mri/692-2   t4=692-2_to_711-2B_t4
endsub
t4
product transform 424-2_to_711-2B_t4
product=[424-2_to_424-2_ecat_t4][temp29676]
t4
 -0.029899 -0.978894  0.135330  -12.8657
 -0.020235  0.131822  0.828229   24.6098
 -0.918647  0.031257 -0.017617    1.3609
  0.000000  0.000000  0.000000    1.0000
scale:      1.146512
rec 424-2.4dfp.img  Tue Mar  5 02:04:13 2013  avi
imato4dfp1 424 2 2 424-2 
$Id: imato4dfp1.c,v 1.5 2002/09/09 23:17:28 avi Exp $
institution:		Washington University     
manufacturer_model:	MAGNETOM VISION
          
parameter_file_name:	/usr/appl/proto/016/c/head/Peterson_PET/MPRAGE_Sagittal.prg     
sequence_file_name:	/usr/appl/sequence/mpr_ns_t1_4b195.wkc                          
sequence_description:	mpr       8	TR      9.7	TE    4.0/1
TI:			300.0000
TD:			200.0000
tilts:			Sag        	           
distortion_correction:	OFF
4dfp_dimensions:	256       256       128       1         
voxel_dimensions:	1.000000  1.000000  1.250000  
scan_date:		09-DEC-1994
scan_time:		08:50:23-08:50:23
endrec Tue Mar  5 02:04:13 2013  avi
t4
product transform 427-2_to_711-2B_t4
product=[427-2_to_427-2_ecat_t4][temp29676]
t4
  0.039989 -1.014104  0.171112  -11.8258
 -0.017981  0.125979  0.906364   27.6172
 -0.952412 -0.060457 -0.014005   -1.2384
  0.000000  0.000000  0.000000    1.0000
scale:      1.213548
rec 427-2.4dfp.img  Tue Mar  5 02:04:58 2013  avi
imato4dfp1 427 2 2 427-2 
$Id: imato4dfp1.c,v 1.5 2002/09/09 23:17:28 avi Exp $
institution:		Washington University     
manufacturer_model:	MAGNETOM VISION
          
parameter_file_name:	/usr/appl/proto/016/c/head/Peterson_PET/MPRAGE_Sagittal.prg     
sequence_file_name:	/usr/appl/sequence/mpr_ns_t1_4b195.wkc                          
sequence_description:	mpr       8	TR      9.7	TE    4.0/1
TI:			300.0000
TD:			200.0000
tilts:			Sag        	           
distortion_correction:	OFF
4dfp_dimensions:	256       256       128       1         
voxel_dimensions:	1.000000  1.000000  1.250000  
scan_date:		06-DEC-1994
scan_time:		08:17:48-08:17:48
endrec Tue Mar  5 02:04:58 2013  avi
t4
product transform 711-2_to_711-2B_t4
product=[711-2_to_711-2_ecat_t4][temp29676]
t4
  0.018823 -0.953730  0.291258   -0.1275
  0.035799  0.284638  0.866986   22.7557
 -0.914035 -0.008044  0.051048    0.0478
  0.000000  0.000000  0.000000    1.0000
scale:      1.173924
rec 711-2.4dfp.img  Tue Mar  5 02:05:05 2013  avi
imato4dfp1 711 2 2 711-2 
$Id: imato4dfp1.c,v 1.5 2002/09/09 23:17:28 avi Exp $
institution:		Washington University
manufacturer_model:	MAGNETOM VISION

parameter_file_name:	/usr/appl/proto/016/c/head/Peterson_PET/MPRAGE_Sagittal.prg
sequence_file_name:	/usr/appl/sequence/mpr_ns_t1_4b195.wkc
sequence_description:	mpr       8	TR      9.7	TE    4.0/1
TI:			300.0000
TD:			200.0000
tilts:			Sag        	           
distortion_correction:	OFF
4dfp_dimensions:	256       256       128       1         
voxel_dimensions:	1.000000  1.000000  1.250000  
scan_date:		24-FEB-1995
scan_time:		13:00:05-13:00:05
endrec Tue Mar  5 02:05:05 2013  avi
t4
product transform 345-2_to_711-2B_t4
product=[345-2_to_345-2_ecat_t4][temp29676]
t4
  0.051425 -0.995345  0.224889  -31.4041
 -0.082244  0.217355  0.909667    8.9435
 -0.925605 -0.061867 -0.062850    1.3268
  0.000000  0.000000  0.000000    1.0000
scale:     10.183440
rec 345-2.4dfp.img  Tue Mar  5 02:05:11 2013  avi
imato4dfp1 345 2 2 345-2 
$Id: imato4dfp1.c,v 1.5 2002/09/09 23:17:28 avi Exp $
institution:		Washington University     
manufacturer_model:	MAGNETOM VISION           
parameter_file_name:	/usr/appl/proto/016/head/old_mprage.prg                         
sequence_file_name:	/usr/appl/sequence/mpr_ns_t1_5b130.wkb                          
sequence_description:	mpr       8	TR     12.0	TE    5.0/1
TI:			300.0000
TD:			200.0000
tilts:			Sag        	           
distortion_correction:	OFF
4dfp_dimensions:	256       256       128       1         
voxel_dimensions:	0.937500  0.937500  1.250000  
scan_date:		23-NOV-1993
scan_time:		11:58:02-11:58:02
endrec Tue Mar  5 02:05:11 2013  avi
t4
product transform 425-3_to_711-2B_t4
product=[425-3_to_425-3_ecat_t4][temp29676]
t4
  0.049253 -0.977422  0.150111  -10.9513
  0.053626  0.079646  0.959088   29.8209
 -0.960872  0.002144  0.053397   -0.9574
  0.000000  0.000000  0.000000    1.0000
scale:      1.133904
rec 425-3.4dfp.img  Tue Mar  5 02:05:18 2013  avi
imato4dfp1 425 3 3 425-3 
$Id: imato4dfp1.c,v 1.5 2002/09/09 23:17:28 avi Exp $
institution:		Washington University     
manufacturer_model:	MAGNETOM VISION
          
parameter_file_name:	/usr/appl/proto/016/c/head/Peterson_PET/MPRAGE_Sagittal.prg     
sequence_file_name:	/usr/appl/sequence/mpr_ns_t1_4b195.wkc                          
sequence_description:	mpr       8	TR      9.7	TE    4.0/1
TI:			300.0000
TD:			200.0000
tilts:			Sag        	           
distortion_correction:	OFF
4dfp_dimensions:	256       256       128       1         
voxel_dimensions:	1.000000  1.000000  1.250000  
scan_date:		13-DEC-1994
scan_time:		08:19:45-08:19:45
endrec Tue Mar  5 02:05:18 2013  avi
t4
product transform 428-2_to_711-2B_t4
product=[428-2_to_428-2_ecat_t4][temp29676]
t4
  0.021328 -0.956442  0.117168  -12.1391
  0.011269  0.065594  0.918926   28.0385
 -0.943032 -0.062715  0.040506   -1.8052
  0.000000  0.000000  0.000000    1.0000
scale:      1.228012
rec 428-2.4dfp.img  Tue Mar  5 02:05:25 2013  avi
imato4dfp1 428 2 2 428-2 
$Id: imato4dfp1.c,v 1.5 2002/09/09 23:17:28 avi Exp $
institution:		Washington University     
manufacturer_model:	MAGNETOM VISION
          
parameter_file_name:	/usr/appl/proto/016/c/head/Peterson_PET/MPRAGE_Sagittal.prg     
sequence_file_name:	/usr/appl/sequence/mpr_ns_t1_4b195.wkc                          
sequence_description:	mpr       8	TR      9.7	TE    4.0/1
TI:			300.0000
TD:			200.0000
tilts:			Sag        	           
distortion_correction:	OFF
4dfp_dimensions:	256       256       128       1         
voxel_dimensions:	1.000000  1.000000  1.250000  
scan_date:		16-DEC-1994
scan_time:		08:18:02-08:18:02
endrec Tue Mar  5 02:05:25 2013  avi
t4
product transform 426-2_to_711-2B_t4
product=[426-2_to_426-2_ecat_t4][temp29676]
t4
 -0.047087 -0.919800  0.356146   -1.6956
  0.020599  0.334316  0.880064   24.4008
 -0.910660  0.008165  0.038313    0.2559
  0.000000  0.000000  0.000000    1.0000
scale:      1.243068
rec 426-2.4dfp.img  Tue Mar  5 02:05:32 2013  avi
imato4dfp1 426 2 2 426-2 
$Id: imato4dfp1.c,v 1.5 2002/09/09 23:17:28 avi Exp $
institution:		Washington University     
manufacturer_model:	MAGNETOM VISION
          
parameter_file_name:	/usr/appl/proto/016/c/head/Peterson_PET/MPRAGE_Sagittal.prg     
sequence_file_name:	/usr/appl/sequence/mpr_ns_t1_4b195.wkc                          
sequence_description:	mpr       8	TR      9.7	TE    4.0/1
TI:			300.0000
TD:			200.0000
tilts:			Sag        	           
distortion_correction:	OFF
4dfp_dimensions:	256       256       128       1         
voxel_dimensions:	1.000000  1.000000  1.250000  
scan_date:		09-DEC-1994
scan_time:		08:21:12-08:21:12
endrec Tue Mar  5 02:05:32 2013  avi
t4
product transform va273-2_to_711-2B_t4
product=[va273-2_to_va273-2_ecat_t4][temp29676]
t4
  0.015391 -1.061337  0.016769  -15.3104
 -0.045779  0.011882  0.947191   25.2135
 -1.025643 -0.042303 -0.037074   -0.1338
  0.000000  0.000000  0.000000    1.0000
scale:      1.191160
rec va273-2.4dfp.img  Tue Mar  5 02:05:40 2013  avi
imato4dfp1 va273 2 2 va273-2 
$Id: imato4dfp1.c,v 1.5 2002/09/09 23:17:28 avi Exp $
institution:		Washington University
manufacturer_model:	MAGNETOM VISION

parameter_file_name:	/usr/appl/proto/016/c/head/Peterson_PET/MPRAGE_Sagittal.prg
sequence_file_name:	/usr/appl/sequence/mpr_ns_t1_4b195.wkc
sequence_description:	mpr       8	TR      9.7	TE    4.0/1
TI:			300.0000
TD:			200.0000
tilts:			Sag>Tra  -9	           
distortion_correction:	OFF
4dfp_dimensions:	256       256       128       1         
voxel_dimensions:	1.000000  1.000000  1.250000  
scan_date:		16-DEC-1994
scan_time:		08:46:24-08:46:24
endrec Tue Mar  5 02:05:40 2013  avi
t4
product transform 647-2_to_711-2B_t4
product=[647-2_to_647-2_ecat_t4][temp29676]
t4
 -0.032108 -0.971269  0.099219  -15.9852
  0.048541  0.073370  0.894844   14.3481
 -0.897285  0.001475  0.058177   -0.2426
  0.000000  0.000000  0.000000    1.0000
scale:      1.237612
rec 647-2.4dfp.img  Tue Mar  5 02:05:50 2013  avi
imato4dfp1 647 2 2 647-2 
$Id: imato4dfp1.c,v 1.5 2002/09/09 23:17:28 avi Exp $
institution:		Washington University
manufacturer_model:	MAGNETOM VISION

parameter_file_name:	/usr/appl/proto/016/c/head/Peterson_PET/MPRAGE_Sagittal.prg
sequence_file_name:	/usr/appl/sequence/mpr_ns_t1_4b195.wkc
sequence_description:	mpr       8	TR      9.7	TE    4.0/1
TI:			300.0000
TD:			200.0000
tilts:			Sag        	           
distortion_correction:	OFF
4dfp_dimensions:	256       256       128       1         
voxel_dimensions:	1.000000  1.000000  1.250000  
scan_date:		16-FEB-1995
scan_time:		10:41:14-10:41:14
endrec Tue Mar  5 02:05:50 2013  avi
t4
product transform va319-2_to_711-2B_t4
product=[va319-2_to_va319-2_ecat_t4][temp29676]
t4
 -0.031193 -1.042774  0.115196   -4.5469
  0.011052  0.109054  0.987133   28.9374
 -0.985856  0.013923  0.020265    0.6208
  0.000000  0.000000  0.000000    1.0000
scale:      1.172732
rec va319-2.4dfp.img  Tue Mar  5 02:05:59 2013  avi
imato4dfp1 va319 2 2 va319-2 
$Id: imato4dfp1.c,v 1.5 2002/09/09 23:17:28 avi Exp $
institution:		Washington University
manufacturer_model:	MAGNETOM VISION

parameter_file_name:	/usr/appl/proto/016/c/head/Peterson_PET/MPRAGE_Sagittal.prg
sequence_file_name:	/usr/appl/sequence/mpr_ns_t1_4b195.wkc
sequence_description:	mpr       8	TR      9.7	TE    4.0/1
TI:			300.0000
TD:			200.0000
tilts:			Sag        	           
distortion_correction:	OFF
4dfp_dimensions:	256       256       128       1         
voxel_dimensions:	1.000000  1.000000  1.250000  
scan_date:		09-FEB-1995
scan_time:		08:13:26-08:13:26
endrec Tue Mar  5 02:05:59 2013  avi
t4
product transform 693-2_to_711-2B_t4
product=[693-2_to_693-2_ecat_t4][temp29676]
t4
 -0.018636 -1.063332  0.164867  -11.5236
 -0.082342  0.121489  0.943770   24.9502
 -0.982102 -0.006963 -0.068188    2.2816
  0.000000  0.000000  0.000000    1.0000
scale:      1.126924
rec 693-2.4dfp.img  Tue Mar  5 02:06:07 2013  avi
imato4dfp1 693 2 2 693-2 
$Id: imato4dfp1.c,v 1.5 2002/09/09 23:17:28 avi Exp $
institution:		Washington University
manufacturer_model:	MAGNETOM VISION

parameter_file_name:	/usr/appl/proto/016/c/head/Peterson_PET/MPRAGE_Sagittal.prg
sequence_file_name:	/usr/appl/sequence/mpr_ns_t1_4b195.wkc
sequence_description:	mpr       8	TR      9.7	TE    4.0/1
TI:			300.0000
TD:			200.0000
tilts:			Sag        	           
distortion_correction:	OFF
4dfp_dimensions:	256       256       128       1         
voxel_dimensions:	1.000000  1.000000  1.250000  
scan_date:		23-FEB-1995
scan_time:		08:47:28-08:47:28
endrec Tue Mar  5 02:06:07 2013  avi
t4
product transform 692-2_to_711-2B_t4
product=[692-2_to_692-2_ecat_t4][temp29676]
t4
  0.005817 -0.902854  0.315796   -6.2791
 -0.021262  0.260345  0.847588   17.3865
 -0.941457 -0.030444 -0.018552    0.4897
  0.000000  0.000000  0.000000    1.0000
scale:      1.161952
rec 692-2.4dfp.img  Tue Mar  5 02:06:14 2013  avi
imato4dfp1 692 2 2 692-2 
$Id: imato4dfp1.c,v 1.5 2002/09/09 23:17:28 avi Exp $
institution:		Washington University
manufacturer_model:	MAGNETOM VISION

parameter_file_name:	/usr/appl/proto/016/c/head/Peterson_PET/MPRAGE_Sagittal.prg
sequence_file_name:	/usr/appl/sequence/mpr_ns_t1_4b195.wkc
sequence_description:	mpr       8	TR      9.7	TE    4.0/1
TI:			300.0000
TD:			200.0000
tilts:			Sag        	           
distortion_correction:	OFF
4dfp_dimensions:	256       256       128       1         
voxel_dimensions:	1.000000  1.000000  1.250000  
scan_date:		23-FEB-1995
scan_time:		08:32:06-08:32:06
endrec Tue Mar  5 02:06:15 2013  avi
endrec Tue Mar  5 15:28:11 2013  avi
endrec Mon Jan 02 14:50:18 2023 jjlee
endrec Mon Jan 02 14:50:18 2023 jjlee
endrec Mon Jan 02 14:50:18 2023 jjlee
endrec Mon Jan 02 19:27:55 2023 jjlee
endrec Mon Jan 02 19:27:55 2023 jjlee
endrec Mon Jan 02 19:27:55 2023 jjlee
