# Supplementary material for: Resting state network mapping in individuals using deep learning
Source: Front Neurol. 2023 Jan 12;13:1055437. doi: 10.3389/fneur.2022.1055437 (PMC9878609; doi:10.3389/fneur.2022.1055437)
Supplement: Supplementary file 2 [file Data_Sheet_2.zip › functional_maps/prob-Talairach/sub-all_ses-all_proc-aud-mean-t88.json]

{
	Modality: "MR",
	MagneticFieldStrength: 3,
	ImagingFrequency: 123.25,
	Manufacturer: "Siemens",
	ManufacturersModelName: "MAGNETOM Vida",
	InstitutionName: "CCIR_01092",
	InstitutionalDepartmentName: "AWP175614",
	InstitutionAddress: "1,\r\nBARNES JEWISH HOSPITAL PLAZA,\r\nSAINT LOUIS,\r\nMISSOURI,\r\nUS,\r\n",
	DeviceSerialNumber: "175614",
	StationName: "AWP175614",
	BodyPartExamined: "BRAIN",
	PatientPosition: "HFS",
	ProcedureStepDescription: "CCIR-01000 CCIR-1092",
	SoftwareVersions: "syngo MR XA20",
	MRAcquisitionType: "2D",
	SeriesDescription: "Axial rsfMRI_1(Eyes Open)",
	ProtocolName: "Axial rsfMRI_1(Eyes Open)",
	SequenceVariant: "SK",
	ImageType: ["ORIGINAL", "PRIMARY", "FMRI", "NONE"],
	SeriesNumber: 22,
	AcquisitionTime: "12:39:3.787500",
	AcquisitionNumber: 1,
	ImageComments: "Exemplar for Resting State Network Mapping in Individuals Using Deep Learning",
	SliceThickness: 3,
	SpacingBetweenSlices: 3,
	EchoTime: 0.03,
	RepetitionTime: 0.816,
	MTState: false,
	FlipAngle: 60,
	ReceiveCoilActiveElements: "HC1-7",
	CoilString: "HeadNeck_64_CS",
	MultibandAccelerationFactor: 4,
	PercentPhaseFOV: 100,
	PercentSampling: 100,
	EchoTrainLength: 74,
	AcquisitionMatrixPE: 74,
	ReconMatrixPE: 74,
	BandwidthPerPixelPhaseEncode: 23.708,
	ParallelAcquisitionTechnique: "SMS",
	EffectiveEchoSpacing: 0.000569998,
	DerivedVendorReportedEchoSpacing: 0.000569998,
	TotalReadoutTime: 0.0416099,
	PixelBandwidth: 2252,
	PhaseEncodingDirection: "j",
	SliceTiming: [
		0.595,
		0,
		0.3975,
		0.065,
		0.4625,
		0.1325,
		0.53,
		0.265,
		0.6625,
		0.33,
		0.7275,
		0.1975,
		0.595,
		0,
		0.3975,
		0.065,
		0.4625,
		0.1325,
		0.53,
		0.265,
		0.6625,
		0.33,
		0.7275,
		0.1975,
		0.595,
		0,
		0.3975,
		0.065,
		0.4625,
		0.1325,
		0.53,
		0.265,
		0.6625,
		0.33,
		0.7275,
		0.1975,
		0.595,
		0,
		0.3975,
		0.065,
		0.4625,
		0.1325,
		0.53,
		0.265,
		0.6625,
		0.33,
		0.7275,
		0.1975	],
	ImageOrientationPatientDICOM: [
		0.999542,
		0.0188046,
		-0.0237101,
		-0.0197158,
		0.999052,
		-0.0388003	],
	InPlanePhaseEncodingDirectionDICOM: "COL",
	ConversionSoftware: "dcm2niix",
	ConversionSoftwareVersion: "v1.0.20211006"
}
